# Supplementary material for: Efficacy and Side Effect Profile of Different Formulations of Metformin: A Systematic Review and Meta-Analysis
Source: Diabetes Ther. 2021 Jun 2;12(7):1901–14. doi: 10.1007/s13300-021-01058-2 (PMC8266931; doi:10.1007/s13300-021-01058-2)
Supplement: Supplementary file 1 — Supplementary file1 (XLSX 51 kb) [file 13300_2021_1058_MOESM1_ESM.xlsx]

## Sheet: met-XR vs. met-IR
									Population randomisation criteria	Population randomisation criteria	Population randomisation criteria		Demographic characteristics
Study no	Manuscript title	Trial Information	Lead author	Population cohort	Trial type	Randomisation details	Characteristics of trial participants	T2D/PCOS diagnosis criteria	XR (extended-release) metformin group TREATMENT	IR (immediate-release) metformin group CONTROL	Placebo CONTROL	Definitions of outcome measures used in study	(baseline)	met-XR vs. met-IR: All reported outcomes	Placebo
1	Metformin extended-release	Multi-centred	Aggarawal N	North America, Europe,	Randomised,	"Patients were randomized (1:1) to receive either	Male and female patients with T2D and inadequate glycaemic control with	T2D diagnosis criteria not	n=283 randomised to once-daily metformin XR (2000mg)	n=285 twice daily metformin IR (2000mg/day)	No placebo in this study	Mean change in Hb1Ac (baseline to week 24) (%)	N/S age or age categories	Pharmacokinetics	Placebo comparison not included in this study
	versus immediate release: An	international cohorts		and South Africa	double-blind	once-daily metformin XR (Glucophage®XR, Bristol	diet & lifestyle advice alone	detailed	n=268 randomised metformin XR treatment	(1000mg per dose)		Mean change in FBS (baseline to week 24) (%)	N/S % males to females	N/S exposure length to study drug (days): (mean or range)
	international, randomized	Trial registration no:		148 international site.	trial	Myers) 2000 mg (with evening meals) or twice daily	Over 18 years of age		n=268 randomised metformin XR treatment	n=271 randomised to metformin IR treatment		Mean daily glucose (baseline to week 24) (%)	N/S ethnicity	Efficacy: Glycaemic control
	head-to-head trial in	NCT01864174				metformin IR (Glucophage, Bristol Myers Squibb)	Inclusion criteria: Hb1Ac 7.0-9.2% at screening, BMI ≤45kg/m2,		n=23 discontinued treatment	n=26 discontinued treatment		Patients (%) achieving a therapeutic glycaemic response	N/S geographical region	Hb1Ac (at baseline or end-point): N/S met-XR vs. met-IR
	pharmacotherapy-naïve patients					1000mg (every morning and evening with meals) for	FBG <250mg/dL, C-peptide ≥1ng/ml at enrolment.		(n=6 adverse events, n=1 death, n=3 lost to follow-up, n=1	(n=1 adverse event, n=10 lost to follow-up, n=5 patient		(Hb1Ac <7.0%)	N/S BMI	Adj mean change in Hb1Ac (baseline to week 24): N/S met-XR vs. met-IR
	with type 2 diabetes. Diab Obes					24 weeks."	n=1736 patients enrolled		non-compliance, n=2 patient decision, n=4 patient withdrew	withdrew consent, n=10 other)		Mean change in body weight and BMI	N/S duration of type 2 diabetes	FPG (at baseline or end-point): N/S met-XR vs. met-IR
	Metab, 2018					No other randomisation information given.	n=794 (45.7%) eligible for entry (n=942 not eligible to		consent, n=6 other)	n=245 completed treatment		Mean change in serum lipids (baseline to week 24) (%)	N/S Hb1Ac (%)	Adj mean change in FPG (baseline to week 24): N/S met-XR vs. met-IR
							enter the placebo lead-in period)		n=245 completed treatment			Incidence of adverse events: (n value; %)	N/S FBS and MDG	Mean daily glucose (at baseline & at week 24): N/S met-XR vs. met-IR
							n=208 patients were not eligible for randomisation		Doses were titrated from 500mg/day to 2000mg/day over the first three					Patients achieving Hb1Ac (<7%) (week 24): N/S met-XR vs. met-IR
							n=568 randomised to treatment		week period of the study, and remained at 2000mg/day for the rest of the					Morphometric analysis
									study.					Mean body wt (baseline & week 24) & (mean change from baseline): N/S met-XR vs. met-IR
														Waist circum. (baseline & week 24) & (mean change from baseline): N/S met-XR vs. met-IR
														Lipid profiles
														Total chol, HDL, LDL, trigs, (at baseline & week 24) & (mean change from baseline): N/S
														Adverse effects & safety
														Both met XR and met IR were well-tolerated
														with N/S adverse effects (nausea rate was higher in met-XR vs, met IR)
														Most common adverse effect was diarrohoea
														Down-titration (dose reduction; met intolerance):
														Lower in met-XR (37) vs. met-IR (108)
														Rescue medication: N/S: met-XR (3); met-XR (5)
														Total daily dose (mean or range): N/S met-XR vs. met-IR
														Hypoglycaemia (after 24 weeks): met-XR (0%) vs. met-IR (1.1%)
2	Comparison between metformin	Sao Paulo,	Castelloti DS	Sao Paulo, Brazil	Prospective	No details of randomisation given in this poster	n=75 women with PCOS	Rotterdam Criteria	n=25 randomised to once-daily metformin XR (1500mg)	n=25 randomised to three times/day metformin IR	n=25 randomised to placebo	Incidence of adverse events: (n value; %)	Baseline demographic characteristics	Adverse effects (AE) & safety	In placebo group: No adverse effects were
	HCL and metformin HCL extended	Brazil cohort			observational		Age: 20-32 years		continously for 6 months	(1500mg/day total) continously for 6 months	continously for 6 months		not detailed in poster	One or more GI AE: met-IR (1500mg): 40%; 20% of these women discontinued due to AE	reported
	release metformin in women with	No trial registration			study									(lasted > 3 weeks)
	polycystic ovary syndrome (PCOS)	number provided												met-XR (1500mg): 12% women had nausea or diarrohoa (< 2 weeks duration)
	Hum Reprod,2007													None of these women discontinued treatment due to AE
														Other outcomes: No other relevant outcomes recorded
3	Effects of metformin extended	Pavia,	Derosa G, 2017	Pavia, Italy	Randomised	No details of randomisation were given in this	Male and female patients with T2D not well controlled by diet	Hb1Ac 7.0%-8.5% at screening	n=125 randomised to metformin XR (1000mg ± 500mg/day)	n=128 randomised to metformin IR (2000mg ± 1000mg/day)	No placebo in this study	Body weight (kg), height (m), BMI (kg/m2)	N/S age	Pharmacokinetics: Not measured	Placebo comparison not included in this study
	release compared to immediate	Italy cohort			controlled trial	manuscript	(HbA1c >7.0%-<8.5%)	European Society of Cardiologists	for 6 months	for 6 months		(at 3m, 6m & baseline)	N/S male to female ratio	Efficacy: Glycaemic control
	formulation on glycemic control	No trial registration					18 years or older	and European Assocation for the				male to female ratio (%) (at 3m, 6m & baseline)	N/S height, weight, BMI	3m: mean FPG, Hb1Ac, RPG: N/S met-XR vs. met-IR
	and glycemic variability in	number provided					All caucasian	Study of Diabetes (EASD)				HbA1c (%) (at 3m, 6m & baseline)	N/S abdominal, waist, hip circumference	Baseline to 3m FPG: met-XR sig decreased FPG, yet met-DR did not
	in patients with type 2 diabetes						n=253 patients enrolled					FBS (mg/dL) at baseline, 3m & 6m	N/S FBS, RBS, FPI, HOMA-IR	Baseline to 3m RPG, Hb1Ac: met-XR and met-IR decreased these values vs. baseline
	Drug Des Devel Ther, 2017											RBS (mg/dL) at baseline, 3m & 6m	N/S LDL, HDL, trigs	6m: mean FPG, RPG & Hb1Ac: Lower in met-XR vs. met-IR
												FPI (mg/dL) at baseline, 3m & 6m	N/S Hc CRP	Baseline to 6m: FPG, RPG & Hb1Ac: Lower (larger decreases) in met-XR vs. met-IR
												Lipid profile (mg/dL) at baseline, 3m & 6m		6m: HOMA-IR: Lower in met-XR vs. met-IR
												C-reactive protein (mg/dL) at baseline, 3m & 6m		Lipid profile
												Incidence of adverse side effects (n (%) (3m & 6m)		3m: N/S lipid profile met-XR vs. met-IR
														6m: Trigs, LDL & HDL lower in met-XR vs. met-IR
														Adverse events (AE) & safety
														Total AE: Met IR: 80/119 (67%): Met XR: 20/124 (16.1%) (3m)
														Nausea: Met IR: 3/119 (2.5%). Met XR: 2/124 (1.6%) (3m)
														Vomiting: Met IR: 5/119 (4.2%.) Met XR: 1/124 ( 0.8%) (3m)
														Meteorism: Met IR: 11/119 (9.2%). Met XR: 1/124 (0.8%) (3m)
														Malais: Met IR: 10/119 (8.4%). Met XR: 2/124 (1.6%) (3m)
														Bloating: Met IR: 4/119 (3.4%). Met XR: 1/124 (0.8%) (3m)
														Diarrohoea: Met IR: 8/119 (6.7%). Met XR: 2/124 (1.6%) (3m)
														Flatulence: Met IR: 15/119 (12.6%). Met XR: 1/124 (0.8%) (3m)
														Total AE: Met IR: 40/115 (34.8%): Met XR: 20/120 (8.3%) (6m)
														Nausea: Met IR: 2/115 (1.7%). Met XR: 2/120 (1.7%) (6m)
														Vomiting: Met IR: 5/115 (4.3%.) Met XR: 0/120 ( 0%) (6m)
														Meteorism: Met IR: 6/115 (5.2%). Met XR: 3/120 (2.5%) (6m)
														Malais: Met IR: 9/115 (7.8%). Met XR: 0/120 (0%) (6m)
														Bloating: Met IR: 1/115 (0.9%). Met XR: 1/120 (0.8%) (6m)
														Diarrohoea: Met IR: 7/115 (6%). Met XR: 0/120 (0%) (6m)
														Flatulence: Met IR: 15/115 (13%). Met XR: 1/120 (0.8%) (6m)
														Anthropometric measures: Body weight reduced similarly in both groups at 6m (yet raw data not given)
4	Glycemic control in patients	Multi-centred cohort	Fujioka K, 2003	San Diego, USA	A multi-centre,	No details of randomisation was included in this	Inclusion criteria:	T2D diagnosis criteria not	n=75 patients randomly assigned to metformin XR (1000mg/day)	n=71 patients randomly assigned to metformin IR (500mg	No placebo in this study	Body weight (kg), BMI (kg/m2)	N/S age	Pharmacokinetics: Exposure length to study drug: N/S	Placebo comparison not included in this study
	with type 2 diabetes mellitus	(42 sites)		Waterloo, Belgium,	randomised,	manuscript.	Male and female patients with T2D (with a HbA1c ≤8.5% and	detailed	OR	twice/day)		Male to female ratio (%)	N/S male to female ratio	Efficacy: Glycaemic control
	switched from twice-daily	No trial registration		New Jersey, USA	double-blind,	Yet: "To ensure that double-blinding was maintained,	mean [RBS] ≤ 200mg/dL)		n=71 patients randomly assigned metformin XR (1500mg/day)			Mean duration of diabetes (years)	N/S weight, BMI	Mean Hb1Ac (baseline to week 12 or week 24): Increase v slightly in both gps
	immediate release metformin	number provided			parallel-group	all patients received a similar number of tablets daily;	Had T2D for > 2 months <10 years					Hb1Ac (%) (baseline, week 12, week 24)	N/S mean duration of diabetes	Distribution of Hb1Ac ranges (<7%, 7%, <8% & ≥8%): N/S met-XR vs. met-IR
	to a once-daily extended-release				study	placebo tablets were indistinguishable from MIR and	Had been receiving metformin IR (500mg twice/day) for T2D					FBS & daily mean glucose (mg/dL)	N/S Hb1Ac, FBS, daily glucose, serum insulin	Hb1Ac: week 12: Increased slightly from baseline: (Met-IR: 0.15%; met-XR (1000mg): 0.23%;
	formulation. Clin Ther, 2003					MXR tablets"	for at least 8 weeks					(baseline, week 12, week 24)	N/S lipid profiles	met-XR (1500mg): 0.04%)
							Must have achieved moderate or good glycaemic control at moderate					Serum insulin (uU/mL)		Mean FPG (baseline to week 12 or week 24): Increase v slightly in both gps
							metformin IR doses					Lipid profile (mg/dL) (from baseline to week 24)		Mean FPG: N/S met-XR vs. met-IR (at any time point)
							Age: 27 to 77 years							Overall, good glycaemic control maintained in both met-XR & met-XR
							During a 2 week lead-in period, all patients followed ADA diet regime & received							Lipid profile
							metformin IR (500mg b.i.d)							Total & HDL chol (baseline to week 24): N/S met-XR vs. met-IR
														LDL chol decreased between baseline to week 24 (met-XR & met-IR) (3 groups)
							Patients which were at least 80% compliant with drug treatment were randomly							Trigs: Increase in trigs at week 24 in met-XR (both doses) vs. met-IR
							assigned to 3 groups.							Adverse events (AE) & safety
							n=217 randomly assigned to treatment							Drug-related AE: N/S: met-XR (1000mg) 29%; met-XR (1500mg) 34%
							n=191 completed the double-blind treatment phase (n=12 at patient's request,							& met-IR (500mg 2x/day) 25%
							n=8 adverse events, n=3 lost to follow-up)							Diarrhoea: met-XR (1000mg) 5%; met-XR (1500mg) 15%, met-IR (1000mg) 3%
														Flatulance: met-XR (1000mg) 4%, met-XR (1500mg) 3%, met-IR (1000mg) 1%
														Abdominal pain: met-XR (1000mg) 1%, met-XR (1500mg) 3%, met-IR (1000mg) 1%
														Nausea/vomiting: met-XR (1000mg) 3%, met-XR (1500mg) 1%, met-IR (1000mg) 4%
														Headache: met-XR (1000mg) 4%, met-XR (1500mg) 0%, met-IR (1000mg) 4%
														Dyspepsia/heartburn: met-XR (1000mg) 3%, met-XR (1500mg) 0%, met-IR 6%
5	The metabolic effects of	Chinese cohort:	Gao H, 2008	Bejing, China		No details of randomisation was included in this	Inclusion criteria:	T2D diagnosis criteria not	n=75 patients randomly assigned to metformin XR (1500mg/day)	n=75 patients randomly assigned to metformin IR	No placebo in this study	BMI (kg/m2)	N/S age	Pharmocokinetics: Not measured	Placebo comparison not included in this study
	once daily extended-release	multi centre				manuscript.	Male and female patients with T2D (with FBS ≤13mmol/L, HbA1c ≤9.5%)	detailed	n=69 patients completed the 12 week treatment period	(500mg three times/day) (1500mg/day)		Hb1Ac (%)	N/S male to female ratio	Efficacy: Glycaemic control
	metformin in patients with	No trial registration					Age: 30 to 70 years		(n=5 lost to follow up, n=1 therapy failure)	n=71 patients completed the 12 week treatment period		FBS (mmol/L)	N/S weight, BMI	Hb1Ac at week 12: N/S met-XR vs. met-IR
	type 2 diabetes: a multi	number provided					BMI: 19-35kg/m2			(n=2 lost to follow-up, n=2 therapy failure).		RBS (mmol/L)	N/S mean duration of diabetes	Hb1Ac (from baseline to week 12): met-XR & met-IR both reduced Hb1Ac
	centre study. Int J Clin Prac,						During a 2 week lead-in period, all patients given met-IR (500mg x3/day)					AUC (plasma glucose) (mU min/l)	N/S Hb1Ac, FBS, daily glucose, serum insulin	FPG at week 12: N/S met-XR vs. met-IR
	2008						FPG in these patients required to be ≤1.67mmol/L to carry on in study					Lipid profiles (mmol/L)	N/S lipid profiles	FPG (from baseline to week 12): met-XR & met-IR both reduced Hb1Ac
							n=150 patients fulfilled the above criteria and were eligible for randomisation					Tablet compliance (%)		At week 12: Post-prandial glucose levels (120mins): Higher in Met-XR vs. met-IR
							to treatment					Adverse side effects (%)		At week 12: AUC of glucose (over 120 mins): N/S met-XR vs. met-IR
														Fasting insulin at week 12: N/S met-XR vs. met-IR
														Adverse events (AE) & safety
														Total GI adverse effects: met-XR 4.3% vs. met-IR 11.3%
														Diarrohoea: met-XR 0% vs. met-IR 5.6%
														Nausea: met-XR 0% vs. met-IR 1.4%
														Flatulence: met-XR 1.4% vs. met-IR 1.4%
														Abdominal discomfort: met-XR 2.9% vs. met-IR 2.8%
														Tablet compliance: met-XR 97.2% vs. met-IR: 93.8%
														Anthropometric measures
														BMI: N/S met-XR vs. met-IR; BMI was reduced equally in both treatment arms
														Lipid profile
														N/S met-XR vs. met IR; neither treatment arms altered lipid profiles
6	Dose comparison and	Lahore,	Hameed M, 2017	Lahore, Pakistan	Randomised	No details of randomisation was included in this	Inclusion criteria:	T2D diagnosis criteria not	n=30 patients randomly assigned to metformin XR	n=30 patients randomly assigned to metformin-IR	No placebo in this study	FBS (at baseline & 3 months) (mg/dL)	Baseline characteristics not recorded	Pharmocokinetics: Not recorded	Placebo comparison not included in this study
	side effect profile of	Pakistani cohort			control trial	manuscript.	Male and female newly diagnosed with T2D	detailed	(1000mg twice/day) (2000mg/day)	(1000mg twice/day) (2000mg/day)		RBS (at baseline & 3 months (mg/dL)		Efficacy: Glycaemic control
	metformin extended release	No trial registration					Not using metformin for the last 3 months					Hb1Ac (at baseline & 3 months) (%)		FBS (between baseline and week 12): In all groups FBS decreased between baseline and week 12
	versus metformin immediate	number provided					Age: 26-66 years		OR			Adverse side effects (3 months) (%)		yet rate of decrease N/S between groups.
	release J Ayub Med Coll						n=60 patients randomised to treatment							RBS (between baseline and week 12): In all groups FBS decreased between baseline and week 12
	Abbottabad, 2017								n=30 patients randomly assigned to metformin XR					yet rate of decrease N/S between groups.
									2 tablets 500mg twice/day. (1000mg/day total)					Hb1Ac (between baseline and week 12): In all groups Hb1Ac decreased between baseline and week 12
														yet rate of decrease N/S between groups.
														Adverse events (AE) & safety:
														Diarrohoea: met-XR (500mg) (2/30) (6.6%). met-XR (1000mg) (3/30) (10%). met-IR (12/30) (40%)
														Flatulence: met-XR (500mg) (2/30) (6.6%). met-XR (1000mg) (3/30) (10%). Met-IR (8/30) (26.6%)
														Dyspepsia: met-XR (500mg) (3/30) (10%). Met-XR (1000mg) (6/30) (20%). Met-IR (12/30) (40%)
														Neuropathy: met-XR (500mg) (2/30) (6.6%). Met-XR (1000mg) (2/30) (6.6%). Met-IR (3/30) (10%)
7	Both slow-release and	Taipai,	Hsieh H, 2007	Taipai, Taiwan	Randomized,	"Eligible patients were randomly assigned in a 1:1	Inclusion criteria:	T2D diagnosis criteria not	n=28 patients randomly assigned to slow-release met (study term)	n=27 patients randomly assigned immediate release met	No placebo in this study	Mean change in Hb1Ac (baseline to week 12) (%)	N/S age	Pharmocokinetics: Not measured	Placebo comparison not included in this study
	regular-form metformin	Taiwanese cohort			double-blind,	ratio into 2 groups"	Male and females with T2D	detailed	met-SR	(this study terms this 'regular release': met-RR)		Mean change in FBS (baseline to week 12) (%)	N/S male to female ratio	Efficacy: Glycaemic control
	improve glycemic control	No trial registration			parallel,		Hb1Ac levels between 7% and 12%		Dose: 2 tablets of 500mg twice/day. (1000mg/day total)	For clarity and consistency use the term met-IR		Lipid profile concentrations (mg/dL)	N/S weight, BMI	Hb1Ac (between baseline & week 12): Both met-SR & met-IR had significant reductions.
	without altering plasma	number provided			active-control		FPG between 126-300mg/dL (with diet & exercise alone for at least 1 month or			Dose: 1000mg/day		Changes in adipokines & inflammatory markers	N/S systolic/diastolic BP	FPG (between baseline & week 12: met-SR & met-IR had significant reductions
	visfatin level in patients				study		attainment of this degree of glucose control with a stable dose of sulfonyurea or					Body weight (kg)	N/S Hb1Ac & FPG levels	HOMA-IR: (between baseline & week 12): Not changed in met-SR or met-IR
	with type 2 diabetes mellitus.						repaglinide for at least 3 months of the study)					BMI (kg/m2)	N/S creatinine, AAT	HOMA-b: (between baseline & week 12): met-IR significantly improved HOMA-b, this was not
	Metab Clin Exp, 2007						Wash-out period of weeks 2 used before study start						N/S HOMA-IR, HOMA-b	seen in met-SR.
							Age: 30 to 75 years						N/S total chol, trigs	Rate of net change (mean difference between baseline & week 12) in Hb1Ac, FPG, HOMA-IR
							n=55 patients randomised to treatment							& HOMA-b: N/S met-SR vs. met-IR
														Morphometric analysis
														Body weight or BMI: N/S met-SR vs. met-IR
														Net change in body weight & BMI (between baseline and week 12): N/S met-SR vs. met-IR
														Lipid profile
														Total cholesterol (between baseline & week 12): met-IR decreased total cholesterol,
														not observed in met-SR
														Triglycerides: Neither treatment group altered triglyceride levels
														Net change (mean difference between baseline & week 12) in total cholesterol & triglyceride:
														N/S met-SR vs. met-IR
														Adverse events (AE) & safety
														GI side effects: met-SR (4/28) (14.2%); met-IR (4/27) (14.8%)
8	Comparative effectiveness	Bejing,	Ji, 2017	Bejing, China	Prospective	"Eligible patients were randomized 1:1 to receive	n=537 screened (n=5; screening failure)	T2D diagnosed according to	n=265 randomly assigned to met-XR (500mg-2000mg/day)	n=267 randomly assigned to met-IR (total 500mg-2000mg) > once/day)	No placebo in this study	Change in Hb1Ac from baseline to week 16 (mg/dL)	N/S age	Pharmocokinetics: Not measured	Placebo comparison not included in this study
	of metformin monotherapy	Chinese cohort			open-label,	metformin XR or metformin IR. Random treatment	n=532 randomised to treatment arms	WHO, 1999 guidelines	Dosage incrementally increased to 2000mg/day throughout study	Dosage incrementally increased to 2000mg/day throughout study		GI tolerability (%)	N/S male to female ratio	Efficacy: Glycaemic control
	in extended release and	No trial registration			Randomized,	assignment was stratified by HbA1c (≥7.0% and	Inclusion criteria:		n=42 discontinued treatment; n=1 received no treatment	n=36 discontinued treatment, n=6 received no treatment		Patients achieving Hb1Ac <7% (%)	N/S weight, height, BMI	Mean change in Hb1Ac (from baseline to week 16): N/S met-XR vs. met-IR
	immediate release formulations	number provided			multicentre	< 8.0%; ≥8.0% and <9.0%; ≥9.0% and ≤10.0%) and	Male and female treatment naïve T2D patients		n=222 completed treatment	n=226 completed treatment		Side effects (%)	N/S Hb1Ac & FPG levels	Mean change in Hb1Ac (from baseline to week 16): Significantly decreased in met-XR (-1.58%) &
	for the treatment of type 2 diabetes				phase IV study	BMI (≥18.5 and < 24 kg/m2; ≥24 and < 28 kg/m2;	Age:18-79 years			Patients intolerant of met-IR were switched to met-XR for continuous		Exposure to treatment (days)	N/S PPG level	met-IR (-1.61%)
	in treatment-naïve Chinese patients					≥28 kg/m2)at baseline"	BMI: ≥18.5 to ≤35 kg/m2			therapy until study completion; patients intolerant of met-XR were			N/S duration of T2D	Adverse events (AE) & safety
	Analysis of results from the					"Stratified randomization was used to minimize the	Hb1Ac: 7.0%-10.0%			withdrawn			N/S patients receiving metformin before	Diarrohoea: N/S: met-XR (33/267) (12.5%) vs. met-IR: (44/265) (16.5%)
	CONSORT trial.					impact of imbalanced factor distribution"				All data analysed as intention-to-treat			study (%)	Abdominal distension: N/S met-XR (17/267) (6.4%) vs. met-IR: (16/265) (6.1%)
										n=12 (4.6%) switched from met-IR to met-XR				Nausea: N/S: met-XR (12/267) (4.5%) vs. met-IR: (16/265) (6.1%)
														Hypoglycaemia: N/S: met-XR (8/267) (3%) vs. met-IR: (3/265) (1.1%)
														Exposure to treatment length (days) (between met-IR, met-XR and met-IR switched to met-XR): N/S
9			Niecestro, 2003	Cincinatti, USA	Randomised,		n=115 patients with T2D enrolled into study	T2D diagnosis criteria not	n=59 randomly assigned to met-XR (2000mg or 2500mg)	n=56 randomly assigned to met-IR (2000mg or 2500mg)	No placebo in this study	Mean cholesterol (at baseline): mg/dL	Baseline characteristics not recorded	Lipid profile outcomes	Placebo comparison not included in this study
					double-blind,			detailed	Initial daily dose was titrated up by 500mg in weekly intervals	Initial daily dose was titrated up by 500mg in weekly intervals		Mean % change in LDL cholesterol (from baseline to 6m): %		Mean % change in LDL cholesterol (from baseline to 6m): met-XR: 122mg/dL vs. met-IR: 110mg/dL met-IR (N/S?)
					mult-centre				until the assigned dose was achieved	until the assigned dose was achieved		Mean % change in total cholesterol (from baseline to 6m): %		Mean % change in LDL cholesterol (from baseline to 6m): met-XR: -11% (p=0.003) vs. met-IR:-7% (p=0.0205)
					study							Mean % change in HDL cholesterol (from baseline to 6m): %		Mean % change in total cholesterol (from baseline to 6m): met-XR: -1% vs. met-IR: -1%
												Median increase in trigs (from baseline to 6m): %		Mean % change in HDL cholesterol (from baseline to 6m): met-XR: 13% (p<0.0001) vs. met-IR: 10% (p=0.0002)
												% of patients with reduction of LDL chol: %		Median increase in trigs (from baseline to 6m): met-XR: 10% vs. met-IR: 11%
														% of patients with reduction of LDL chol: met-XR: 82% vs. met-IR: 71%
10	Efficacy, tolerability and safety	USA,	Schwartz S, 2006	Texas, USA	Randomised,	"Eligible patients were randomly assigned in a	n=750 male and female participants with T2D were enrolled and randomised		n=178 randomly assigned to met-XR (1500mg once daily)	n=174 randomly assigned to met-IR (1500mg) daily	All formulation groups were given	Baseline Hb1Ac, FBG, fructosamine, total cholesterol, HDL,	N/S age (years, <65 yrs, >65yrs)	Pharmocokinetics: Not measured	Placebo comparison not included in this study
	of a novel once-daily extended	American cohort			double-blind	1:1:1:1 ratio within each of two stratification levels	to treatment		(1 tablet of 1500mg per day)	(2 tablets of 500mg(AM) & 1000mg(PM) per day)	identical appropriate placebo tablets	LDL \& trigs levels (all mg/dL except Hb1Ac; %)	N/S male to female ratio	Efficacy: Glycaemic control
	release metformin in patients	No trial registration			active-controlled,	(metformin before enrollment: yes or no)"	n=706 participants were included (intention-to-treat analysis)			Total=1500mg per day	to maintain the study blind.	End point (24 week) HbA1c, FSB, fructosamine, total	N/S weight, BMI (kg/m2; <30; 30>)	Baseline values for Hb1Ab, FPG & fructosamine: N/S met-XR (all doses) vs. met-IR
	with type 2 diabetes. Diabetes	number provided			fixed dose, phase		n=529 participants completed the study per protocol		OR			cholesterol, LDL levels	N/S ethnicity	Hb1Ac, FPG & fructosamine (from baseline to 24 weeks): Decreased in all treatment groups.
	Care, 2006				III clinical trial.		(n=63 withdrawal of consent; n=40 lack of efficacy; n=loss of follow-up; n=21)			All formulation groups were given identical appropriate		Baseline-adjusted differences in reduction of Hb1Ac	N/S duration of T2D	Hb1Ac (24 weeks): met-XR (2000mg/day) had lower Hb1Ac levels vs. other groups.
					Multi-centre		Reasons for discontinuation were similar between groups, except fewer patients		n=182 randomly assigned to met-XR (500mg:AM and 1000mgPM)	placebo tablets to maintain the study blind.		from baseline to end-point.	N/S drug treatment	Hb1Ac (mean difference between baseline and 24 weeks): met-XR (2000mg) had greater decrease vs.
					(85 centres)		discontinued treatment due to lack of efficacy in the met-XR (2000mg) group.		(2 tablets totalling 1500mg per day)			Mean changes from baseline to specified times during study		met-IR (1500mg)
							Inclusion criteria:					in above parameters (baseline-adjusted differences)		The 2 met-XR (1500mg) groups had similar mean difference in Hb1Ac vs.met-IR (1500mg)
							Males & females with T2D		OR			Proportion (%) of patients who discontinued treatment		Baseline to endpoint FPG: N/S between groups.
							Either drug naïve or treated with diet, hypoglycemic agents or had received					due to lack of efficacy (FBG >250mg/DL for 1wk or >300		Reductions in FPG: All met-XR treatments were comparable to the reductions in FPG observed with met-IR
							drug therapy		n=172 randomly assigned to met-XR (2000mg)			mg/dL for 3 days).		Fructosamine: met-XR (2000mg/day) had decreased levels vs. other groups
							Aged: 18-79 years of age		(1 tablet of 2000mg per day)					Lipid profile
							BMI 22–50 kg/m2,							Total cholesterol, LDL, HDL cholesterol and trigs at baseline: N/S between groups.
							HbA1c: 7.0–12.0% (for drug naïve patients)		All formulation groups were given identical appropriate placebo tablets					At 24 weeks; met-XR (2000mg/day) had lowest total cholesterol levels vs. other groups (therefore
							Hb1Ac: 6.5-10% (for prior drug therapy patients)		to maintain the study blind.					mean difference between start & end point was greater)
							FPG: 120-400mg/dL (drug naïve patients)							At 24 weeks; met-XR (2000mg/day) had lowest LDL chol levels vs. other groups (therefore mean difference
							FPG: 125-250mg/dL (prior drug therapy patients)							between start & end point was greater)
							A 6 week washout period was given for patients on prior drug therapy.							Adverse events (AE) & safety
														Side-effects with a 1000mg/day starting dose:
														Any GI adverse events: N/S between groups
														Diarrohoea: N/S between groups
														Nausea: Increased incidence met-IR vs. all other met-XR doses
														During 1st week of study
														Nausea & diarrohoea: More which caused treatment discontinuation in met-IR vs. any met-XR groups
														During entire study
														Diarrohoea, nausea, upper abdominal pain or dyspepsia: N/S between groups
														Reasons for discontinuation: Similar between groups, except fewer patients discontinued treatment due to lack
														of efficacy in met-XR (2000mg) group.
11	Pharmacoeconomic evaluation	China,	Xue L, 2012	Shanghai, China	Randomised,	Used "Random table method"	n=60 male and female patients with lung cancer and type 2 diabetes	WHO, 1999 criteria	n=30 patients randomised to met-XR (500-2250mg/day)	n=30 patients randomised to met-IR (500-2250mg/day)	No placebo in this study	Baseline FBG, RBG & Hb1Ac N/S between groups		Pharmocokinetics: Not measured	Placebo comparison not included in this study
	of the treatment for type 2	Chinese cohort			but no other		Aged between 35 - 70 years					Other baseline characteristics not recorded		Efficacy: Glycaemic control
	diabetes complicated with lung	No trial registration			information									Baseline FPG N/S met-XR (9mmol/L; 162mg/dL) vs. met-IR (8.9mmol/L; 160.2mg/dL)
	cancer by different dosage	number provided			in English									FPG (week 3): N/S met-XR (6.1mmol/L; 109.8mg/dL) vs. met-IR (6.3mmol/L; 113.4mg/dL)
	forms of metformin.													FPG (week 6): N/S met-XR (5.6mmol/L; 100.8mg/dL) vs. met-IR (5.2mg/dL; 100.8mg/dL)
	ARTICLE IN CHINESE													FPG (week 9): N/S met-XR (5.8mmol/L; 104.4mg/dL) vs. met-IR (5.5mmol/L; 99mg/dL)
														FPG (week 12): N/S met-XR (5.9mmol/L; 106.2mg/dL) vs. met-IR (5.6mmol/L; 100.8mg/dL)
														Baseline RPG: N/S met-XR (15mmol/L; 270mg/dL) vs. met-IR (14.8mmol/L; 266.4mg/dL)
														RPG (week 3): N/S met-XR (10mmol/L; 180mg/dL) vs. met-IR (10.5mmol/L; 189.mg/dL)
														RPG (week 6): N/S met-XR (8.2mmol/L; 147.6mg/dL) vs. met-IR (8.3mmol/L; 149.4mg/dL)
														RPG (week 9): N/S met-XR (8.1mmol/L) vs. met-IR (8.4mmol/L; 151.2mg/dL)
														RPG (week 12): N/S met-XR (7.8mmol/L; 140.4mg/dL) vs. met-IR (8mmol/L; 144mg/dL)
														Baseline Hb1Ac: N/S met-XR (8.9%) vs. met-IR (9.0%)
														Hb1Ac (week 3): N/S met-XR (6.8%) vs. met-IR (6.3%)
														Hb1Ac (week 6): N/S met-XR (6.5%) vs. met-IR (6.4%)
														Hb1Ac(week 9): N/S met-XR (6.1%) vs. met-IR (6.3%)
														Hb1Ac (week 12): N/S met-XR (6.5%) vs. met-IR (6.4%)
														Adverse side effects (AE)
														Side effects were things related to the lung cancer which patients co-presented with
														Cost-effectiveness ratio
														This was significantly lower in met-XR vs. met-IR group
12	Extended release metformin in	China,	Zheng JY, 2009		Randomised,	"The 120 patients selected were randomly divided into	n=120 male and female patients with type 2 diabetes	WHO, 1999 criteria	Patients randomly assigned to treatment	n=30 met-IR (1500mg/day) (3 tablets of 500mg x3/day)	No placebo in this study	Hb1Ac (%) before and after treatment (at 12 weeks)	N/S age	Pharmocokinetics: Not measured	Placebo comparison not included in this study
	treatment of patients with type 2	Chinese cohort			parallel, open,	4 groups according to the ratio of 1:1:1:1"	n=113 patients completed study (n=4 lack of efficacy), (n=2 GI adverse events)		n=30 met-XR (1500mg/day) (1 tablet of 1500mg)			FPG (mg/dL) before and after treatment (at 12 weeks)	N/S male to female ratio	Efficacy: Glycaemic control
	diabetes: efficacy and safety.	No trial registration			controlled		Inclusion criteria		n=30 met-XR (1500mg/day) (2 tablets: 500mgAM & 1000mgPM)	met-IR is known as ordinary metformin in the paper			N/S BMI	Baseline FPG - N/S between groups
	Acad J Second Milit Med Univ, 2009	number provided			prospective study		Patients that either are drug naïve and those that have previously received		n-30 met-XR (2000mg/day) (1 tablet of 2000mg)				N/S duration of T2D	12 weeks FPG: N/S between groups; yet there was a trend (p=0.076) for reduced FPG in the met-XR
							medication (treatment with a single oral hypoglycaemic agent, except for when						N/S unused drugs	group overall (potentially driven by the met-XR (2000mg) dosage
							metformin has reached the maximum allowable dose (2000mg metformin alone		met-XR is known as sustained release metformin in the paper				N/S patients on medication	Baseline Hb1Ac: N/S between groups
							or 1500mg in combination with sulphonyureas to reach half maximal allowable							12 weeks Hb1Ac: Decreased in met-IR vs. met-XR vs. other met-XR groups
							dose).							Lipid profile
							Age between 30 to 70 years old							Baseline total chol: N/S between groups
							BMI between 19 to 35kg/m2							12 weeks total chol: N/S between groups
							Hb1Ac: 7-12% (drug naïve) or 6.5% to 10% (previously drug-treated)							Baseline trigs: N/S between groups
							FPG: 7--7.8mmol/L or 7-13mmol/L (previously drug-treated)							12 week trigs: met-IR had sig reduced levels vs. met-XR groups
														Adverse side effects (AE)
														Any GI adverse events: N/S between groups
														Diarrohoa: Inc in met-IR vs. met-XR (all groups): met-XR (all groups; ~7%) vs. met-IR 11.5%
														Nausea: Inc in met-IR vs. all other met-XR doses. Met-XR (all groups ~3.5%) vs. met-IR 7.7%
														Withdrawal due to GI reaction:
														Diarrohoa: met-XR (3.4%), other groups reported no cases (0%)
														Nausea: met-IR (3.8%), other groups reported no cases (0%)
														Adverse events (throughout the study)
														Diarrohoa: N/S throughout groups
														Nausea: met-IR reported highest incidence (11.5%) vs. other groups
														Abdominal pain: N/S throughout groups
Times glycaemic control measurements taken:
Baseline
12 weeks
24 weeks

## Sheet: met-DR vs. met-IR met-XR
														Metformin DR vs. metformin XR and/IR (all indications)
																	Put in with other met-XR vs. met-IR analysis
									Population randomisation criteria	Population randomisation criteria	Population randomisation criteria	Population randomisation criteria
Study no	Manuscript title	Trial Information	Lead author	Population cohort	Trial type	Randomisation details	Characteristics of trial participants	T2D diagnosis criteria	DR (delayed-release) metformin TREATMENT	metformin XR REFERENCE	metformin IR TREATMENT	placebo CONTROL	Definitions of outcome measures used in study	Demographic characteristics (baseline)	met-DR vs. met IR	met-DR vs. met-XR	met XR vs. met-IR: All reported outcomes	Placebo (or dose response): All reported outcomes
1	The primary glucose-lowering effect of metformin	Study 1: Trial registration: NCT02291510	Buse JB	North Carolina, USA	Study 1:	Study 1: All subjects received 1 day of dosing for each of four	n=20 randomised subjects	N/A	metformin DR (500mg twice/day) (n=20)	metformin XR (2000mg/day) (n=20)	metformin IR (1000 mg twice/day) (n=20)	No placebo in this part of the study	Plasma metformin concentrations (ng/ml)	Not reported in this study	Pharmacokinetics	Pharmacokinetics	Pharmacokinetics	No placebo comparisons made
	resides in the gut, not the circulation: Results from				Phase 1, randomized, four-period	treatments in a randomized (1:1:1:1) sequence, separated	70% male; 30% female		metformin DR (1,000 mg twice/day) (n=20)				Metformin AUC (ng)		Mean plasma [metformin]: Lower in both doses of met-DR vs met-IR (raw data not given)	‣Mean plasma [metformin]: Lower in met-DR (500mg) & (1000mg) vs met-IR (raw data not given)	The comparison of met-XR to met-IR demonstrated
	short-term pharmacokinetic and 12-week dose	(study 1 is reported in the same paper			cross-over study.	by a washout period of 3-7days	65% white						Rate & extent of exposure (%)		Absorbtion: Delayed absorbtion of met-DR (both doses) (6-7hrs) vs met-IR (1000mg 2x day) (<1hr)	‣Absorbtion: Delayed absorbtion of met-DR (6-7hrs) vs met-IR (<1hr)	bioequivalence based on total exposure. (No actual
	ranging studies. Diabetes Care, 2013	as below study 2)					Inclusion criteria:								Mean maximal [drug]: Lower for met-DR (500mg x 2 day) (607ng/ml) & met-DR (1000mg x 2 day)	‣Mean maximal [drug]: Lower for met-DR (500mg x 2 day) (607ng/ml) & met-DR (1000mg x 2 day)	raw data given).
							Healthy males and females								(905ng/ml) vs. met-IR (2000mg/day) (1,328mg/ml) (After dosing)	(905ng/ml) vs. met-XR (2000mg/day) (1,688ng/ml) (After dosing)	Length of metformin exposure & dosage not recorded
							Between 19-65 years								Mean AUC: Lower for met-DR (500mg x 2 day) (9,010ng) & met-DR (1000mg x 2 day) (6,160ng)	‣Mean AUC: Lower for met-DR (500mg x 2 day) (9,010ng) & met-DR (1000 x 2 day) (6,160ng) vs. met-XR	Morphometric analysis
															vs. met-IR (1000mg 2x day) (18,710ng). (From dosing to last measurable concentration).	(2000mg/day) (16,990ng). (From dosing to last measurable concentration).	Not measured
															Rate of exposure (from dosing to last measurable conc): 52% lower in met-DR (1000mg) vs. met-IR	‣Rate of exposure (from dosing to last measurable conc): 48% lower in met-DR (1000mg) vs. met-XR	Blood biochemistry
															(1000mg). Extent of exposure 33% lower.	(2000mg). Extent of exposure 47% lower.	Not measured
															Rate of exposure (from dosing to last measurable conc): 68% lower in met-DR (500mg) vs. met-XR	‣Rate of exposure (from dosing to last measurable conc): 65% lower in met-DR (500mg) vs. met-XR
															(2000mg). Extent of exposure 55% lower.	(2000mg). Extent of exposure 64% lower.
															No other outcome measures included in this part of the study
1	The primary glucose-lowering effect of metformin	Study 2: Trial registration: NCT01819272	Buse JB	North Carolina, USA	Study 2:	Study 2:	n=240 patients with T2D (male & female)	No T2D diagnosis criteria	metformin DR (600mg/day) (n=39)	metformin XR (1000mg/day) (n=40)	metformin-IR not used in this study	Placebo: (n=41)	Change in FPG level from baseline to week 4 (mg/dL)	N/S age	met-DR vs. met-IR comparisons not made in this study	Efficacy: Glycaemic control	No met-XR vs. met-IR comparisons made	Pharmacokinetics
	resides in the gut, not the circulation: Results from				Phase 2, multicenter, placebo	Subjects were randomised (1:1:1:1:1:1) to one of six treatment	Inclusion criteria:	recorded	metformin DR (800mg/day) (n=40)	metformin XR (2000mg/day) (n=40)			Change in FPG level from baseline to week 12 (mg/dL)	N/S male to female ratio		Baseline corrected AUC for FPG (from baseline to week 4):		Mean plasma [metformin] time profiles were markedly lower in met DR vs. met-IR or met-XR
	short-term pharmacokinetic and 12-week dose				controlled dose-ranging study.	arms in a balanced manner stratified by screening Hb1Ac	Between 18-65 years		metformin DR (1000mg/day) (n=40)				Change in HbA1c level from baseline to week 12 (mg/dL)	N/S ethnicity		met-DR (600mg) vs met-XR (1000mg) = -11mg/dl vs. -12mg/ml		Length of metformin exposure & dosage not recorded
	ranging studies. Diabetes Care, 2013				Randomised	level (<8% vs > 8%).	BMI between 25-45kg/m2						Baseline corrected AUC for FPG (mg/ml)	N/S BMI		met-DR (800mg) vs met-XR (1000mg) = -13mg/dL vs. -12mg/ml		Efficacy: Glycaemic control
							T2D treated with diet & exercise or						Adverse events: (%)	N/S duration of T2D		met-DR (1000mg) vs met-XR (1000mg) = -18mg/dL vs. -12mg/ml (equalivalent doses yet better FPG in met-DR)		Baseline corrected AUC for FPG (from baseline to 4wks):
							with metformin and/or DDP-4 inhibitor							N/S Hb1Ac at baseline		met-DR (1000mg) vs met-XR (2000mg) = -18mg/dL vs. -25mg/ml		Improvements in FPG for all met-DR & met-XR doses compared with placebo
							Wash out period 14-17 days							N/S FPG at screening & baseline		Baseline corrected AUC for FPG (4-12wks):		This was significant when comparing met-XR with placebo & with met-DR (800mg)
							HbA1c level of 7-9.5% if treated with diet							N/S FPG (change from screening to baseline)		Overall; this decreased in a dose-dependent fashion between placebo, increasing doses of met-DR & met-XR		met-DR (800mg) vs. placebo: -13mg/ml vs. 4mg/ml (p=0.006)
							and exercise alone.							N/S patients receiving therapy with met prior		met-DR (600mg) vs met-XR (1000mg) =-96mg/dL vs. -98mg/ml (N/S)		met-XR (1000mg) vs. placebo: -12mg/ml vs. -4mg/ml (p=0.01)
							HbA1c level of 6-9.5% if treated with							to study entry (% IR/% XR)		met-DR (800mg) vs met-XR (1000mg) =-106mg/dL vs. -98mg/ml (N/S)		met-XR (2000mg) vs. placebo: -25mg/ml vs. -4mg/ml (p<0.001)
							metformin/DDP-4i.							N/S patients with mild renal impairment, (%)		met-DR (1000mg) vs. met-XR (1000mg)= -156mg/dL vs. -98mg/dL		Baseline corrected AUC for FPG (from baseline to 4-12wks):
																met-DR (2000mg) vs met-XR (2000mg) = -215mg/dL vs. -98mg/dL		Improvements in FPG for all met-DR & met-XR doses compared with placebo
																Median reduction in FPG (4-12 weeks)		met-DR (600mg) vs. placebo: -96mg/ml vs. 4mg/ml
																met-DR (1000mg) had a 50% greater median reduction in FPG vs. met-XR (1000mg)		met-DR (800mg) vs. placebo: -108mg/ml vs. 4mg/ml
																met-DR (1000mg) had around 72% of the met-XR (2000mg) effect.		met-DR (1000mg) vs. placebo: -156mg/ml vs. 4mg/ml
																Placebo subtracted mean changes in HbA1c (from baseline to week 12)		met-DR (2000mg) vs. placebo: -215mg/ml vs. 4mg/ml
																met-DR (600mg) 0.48%; met-DR (800mg); -0.45%, met-DR (1000mg); -0.35%,		This suggests a dose-dependent reduction in median FPG level
																met-XR (1000mg); 0.45%, met-XR (2000mg); -0.67%		met-DR (1000mg) vs. met-XR: 50% greater reduction in FPG (& 72% of met-XR (2000mg)
																Adverse events:		Mean changes in HbA1c level from baseline were negligible for all met-DR treatments and for
																met-DR (600mg) 12.8% vs. met-XR (1000mg) 17.5%		met-XR (1000mg) treatment, while placebo increased the HbA1c level. met-XR (2000mg)
																met-DR (800mg) 17.5% vs. met-XR (1000mg) 17.5%		decreased the mean Hb1Ac from baseline.
																met-DR (1000mg) 15% vs. met-XR (1000mg) 17.5%		Adverse events & safety
																met-DR (600mg) 12.8% vs. met-XR (2000mg) 12.5%		Overall GI events: Placebo 7.3% vs. met-DR (600mg) 12.8%
																met-DR (800mg) 17.5% vs. met-XR (2000mg) 12.5%		Placebo 7.3% vs. met-DR (800mg) 17.8%
																met-DR (1000mg) 15% vs. met-XR (2000mg) 12.5%		Placebo 7.3% vs. met-DR (1000mg) 15%
																		Placebo 7.3% vs. met-XR (1000mg) 17.5%
																		Placebo 7.3% vs. met-XR (2000mg) 12.5%
2	Glucose-lowering effect of metformin resides in the	Trial registration no: NCT01819272	Fineman M, 2015	San Diego, USA	Study 1: 7 day cross-over design	Study 1:	Mean FPG of participants: 168mg/dL	No T2D criteria diagnosis	metformin DR (500mg twice per day) (n=20)	metformin-XR not used in this study	metformin-IR not used in this study	No placebo in this part of the study	Metformin exposure [Metformin](ng/ml)	Baseline characteristics not detailed in	met-DR vs. met-IR comparisons not made in this study	met-DR vs. met-XR comparisons not used in this study	No met-XR vs. met-IR comparisons made	Placebo comparisons not made
	gut not the circulation. A 12 week placebo-controlled				study.	No randomisation details were included in this meeting	n=20 participants with T2D	recorded	THEN					this meeting abstract				met-DR (dose response)
	double-blind randomised trial	(study 1 is reported in the same paper				abstract.			metformin DR (1000mg per day) (n=20)									Pharmacokinetics
		as below study 2)																met-DR (1000mg/day) 29% decrease in exposure vs. DR (500mg twice/day).
																		Efficacy: Glycaemic control
																		met-DR (1000mg/day) 9% decrease in 24hr plasma glucose vs. met-DR (500mg twice/day).
																		Adverse events & safety
																		Yet between met-DR (500mg) & met-DR (1000mg): Both treatments are well-tolerated, but
																		raw data not given
2	Glucose-lowering effect of metformin resides in the		Fineman M, 2015	San Diego, USA	Study 2: Randomized blinded	Study 2:	n=160 participants with T2D	No T2D criteria diagnosis	metformin DR (600mg/day) (n=40)	metformin-XR (1000mg/day) (n=40)	metformin-IR not used in this study	Placebo: (n=40)	Change in FPG level from week 4 to week 12 (mg/dL)	Baseline characteristics not detailed in	met-DR vs. met-IR comparisons not made in this study	Pharmacokinetics:	No met-XR vs. met-IR comparisons made	Efficacy: Glycaemic control
	gut not the circulation. A 12 week placebo-controlled				study	No randomisation details were included in this meeting	Mean FPG of participants: 173mg/dL	recorded	OR					this meeting abstract		median plasma [metformin]:		% 4-12 week change in FPG from baseline was reduced for met-DR vs. placebo
	double-blind randomised trial					abstract.	Mean Hb1Ac of participants: 7.4%		metformin DR (1000mg/day) (n=40)							met-DR (600mg): 56ng/ml vs. met-XR (1000mg): 515ng/ml		met-DR (600mg): -13.5mg/dL; met-DR (1000mg): -18.5mg/dL; placebo: -1.2mg/dL
																Efficacy: Glycaemic control		Adverse events & safety
																% 4-12 week change in FPG from baseline: met(DR) (600mg):-13.5mg/dL vs. met-DR (1000mg): -18mg/dL		Study indicates all treatments were well tolerated, but raw data not given
																met-XR (1000mg); -13.3mg/dL		Anthropomorphic & blood biochemistry
																Mean Hb1Ac differences from placebo at 12 weeks:		Not measured
																met-DR (600mg): 0.36%; met-DR (1000mg): -0.27%; met-XR (1000mg); -0.22%
																Adverse events & safety
																Study indicates all treatments were well tolerated, but raw data not given
																Anthropomorphic & blood biochemistry
																Not measured
3	Improved glycemic control with minimal systemic	Trial registration no: NCT02526524	Henry RR, 2018	San Diego, USA	Randomised, phase 2, multi-centre	Randomisation was conducted centrally via an interactive	n=1574 men and women screened	N/A	Study medication initiated on day 1 until week 16	Metformin-XR not used in this study	One group randomised to:	One group randomised to:	Change in Hb1Ac from baseline to week 16 (%)	N/S age	Pharmacokinetics	met-DR vs. met-XR comparisons not used in this study	No met-XR vs. met-IR comparisons made	Pharmacokinetics
	metformin expsoure: Effects of metformin delayed				parallel group, placebo-controlled	web response system with each screening Hb1Ac stratum	n=571 men and women with CKD (stage 1 & 2)		Four groups of met-DR randomised to:		(5) met-IR (2000mg): (n=94),	(6) Placebo: (n=96),	Changes in Hb1Ac at time-points prior to week 16 (mg/dL)	N/S ratio male to female (%)	Metformin exposure (plasma [metformin]) measured at 4, 8, 12, and 16 weeks			Change in FPG: (At week 16)
	release (metformin DR) targeting the lower bowel				study of double-blind placebo or	using a computer-generated list based scheme. The study site	randomised to treatment.		(1) met-DR (600mg): (n=94), (n=12 withdrawn; 13%)		(n=21 withdrawn; 22%)	(n=24 withdrawn; 25%)	Change in FPG from baseline to week 16 (mg/dL)	N/S ethnicity status	Plasma [metformin] at 4, 8, 12 and 16 weeks was markedly lower in met-DR vs. met-IR:			Overall: met-DR produced a dose-response curve with respect to lowering to FPG:
	over 16 weeks in a randomised trial in subjects with				4 doses of metformin-XR and	pharmacist or other medically qualified personnel contacted	Hb1Ac between 7%-10.5%		(n=82 completed study) (87%) (mITT: n=88; 94%)		(n=73 completed study) (78%)	(n=72 completed study) (75%)	Metformin AUC (ug/ml*hr)	N/S body weight & BMI	Plasma [metformin] (at week 16):			(ie met-DR (600mg) had the smallest decrease in FPG and met-DR (1500mg) had the
	type 2 diabetes. PLOS One, 2018				single-blind metformin-IR	the web response system to randomise subjects and receive	BMI: 20-45kg/m2 (inclusive)		(2) met-DR (900mg): (n=95), (n=9 withdrawn; 9%)		(mITT: n=89; 95%)	(mITT: n=90; 95%)	Metformin exposure [Metformin](ng/ml)	N/S HbA1c, FPG	met-DR (600mg)106ng/ml; met-DR (900mg) 87ng/ml; met-DR (1200mg) 167ng/ml;			largest decrease in FPG (vs. placebo). Met-IR (2000mg) had the greatest effect on FPG
						blinded study medication kits.	At least 25 years of age		(n=86 completed study) (91%) (mITT: n=93; 98%)				% change in body weight (%)	N/S duration of T2D (at screening)	met-DR (1500mg) 156ng/ml; met-IR (2000mg) 523ng/ml.			Higher doses of met-DR vs. placebo ( at week 16)
									(3) met-DR (1200mg): (n=96), (n=26 withdrawn; 27%)				Treatment-emergent adverse events (n; %)	N/S eGFR	24hr exposure (based on fasting & post-dose sampling) was <37% of met-IR for all met-DR doses			met-DR (1200mg) (-20.3mg/dL) vs. placebo (-3.1mg/dL)
							*Study points were at: baseline, 4 weeks,		(n=70 completed study) (91%) (mITT: n=88; 92%)				Treatment rescue data (n.%)	N/S metformin dose prior to wash-out	Efficacy: Glycaemic control			met-DR (1500mg) (-23.4mg/dL) vs. placebo (-3.1mg/dL)
							8 weeks, 12 weeks and 16 weeks (study		(4) met-DR (1500mg): (n=96), (n=7 withdrawn; 7%)						FPG change (weeks 8-16):			FPG change (between 4 and 16 weeks)
							end point).		(n=89 completed study) (93%) (mITT: n=94; 98%)						FPG reductions: Not significantly different between met-DR (1500mg) and met-IR (2000mg)			Reductions in FPG were larger with met-DR (900mg, 1200mg & 1500mg) & met-IR (2000mg)
															(which may be better for side effects reduction?)			vs. placebo.
															Change in ave FPG (week 4-16)			FPG change (between 4 and 8 weeks)
															met-IR (2000mg) showed a sig greater reduction (improvement) in FPG vs. lower doses of			met-DR (900mg) gave significantly reduced FPG (vs. placebo) (not at later time points)
															met-DR: (600mg) & (900mg) (no raw data to use; just figure)			At all time points, met-DR (2000mg) showed significantly greater FPG reduction than
															met-IR (2000mg) vs. met-DR (1200mg or 1500mg): N/S FPG change.			placebo.
															met-IR (2000mg) vs. met-DR (1500mg): met-DR (1500mg) FPG values 77% that of met-IR (2000mg)			Change in Hb1Ac: (At week 16)
															Change in ave FPG (at week 16)			Overall: met-DR produced a dose-response curve with respect to lowering to Hb1Ac:
															met-IR (2000mg) showed a sig greater reduction (improvement) in FPG vs. met-DR (600mg & 900mg)			(ie met-DR (600mg) had the smallest decrease in Hb1Ac and met-DR (1500mg) had the
															Hb1Ac			largest decrease in Hb1Ac (vs. placebo)
															met-IR (2000mg) gave a sig greater reduction in Hb1Ac.			met-DR (900mg) gave significantly reduced FPG (vs. placebo)(with the exception of wk 16;
															Glycaemic efficacy (when normalised to systemic exposure):			p=0.06)
															Glycaemic efficacy (when normalised to systemic exposure) met-DR (1500mg) exhibited a 1.5 fold			Adverse events & safety
															greater improvement in Hb1Ac & 2.1 fold greater improvement in FPG vs. met-IR (2000mg)			Diarrohoea: Placebo 0% vs. met-DR (600mg) 7.4% & met-DR (900mg) 7.4%
															Data is in figures; no physical numbers to meta-analyse…			Placebo 0% vs. met-DR (1200mg) 11.5% & met-DR (1500mg) 11.5%
															Should we see whether we can get the raw data?			Placebo 0% vs. met-IR (2000mg) 13.8%
															Adverse effects & safety			Nausea: Placebo 1.0% vs. met-DR (600mg) 3.2% & met-DR (900mg) 3.2%
															Diarrohoea: met-DR (600mg) 7.4% & met-DR (900mg) 7.4%			Placebo 1.0% vs. met-DR (1200mg) 1.0%
															met-DR (1200mg) 11.5% & met-DR (1500mg) 11.5% vs. met-IR (2000mg) 13.8%			Placebo 1.0% vs. met-DR (1500mg) 3.1%
															Nausea: met-DR (600mg) 3.2% & met-DR (900mg) 3.2%			Placebo 1.0% vs. met-IR (2000mg) 9.6%
															met-DR (1200mg) 1.0% vs. met-IR (2000mg) 9.6%			Hyperglycaemia: Placebo 10.4% vs. met-DR (600mg) 8.5%
															met-DR (1500mg) 3.1% vs. met-IR (2000mg) 9.6%			Placebo 10.4% vs. met-DR (900mg) 10.5%
															Hyperglycaemia: met-DR (600mg) 8.5% vs. met-IR 5.3%			Placebo 10.4% vs. met-DR (1200mg) 7.3%
															met-DR (900mg) 10.5% vs. met-IR 5.3%			Placebo 10.4% vs. met-DR (1500mg) 8.3%
															met-DR (1200mg) 7.3% vs. met-IR 8.3%			Placebo 10.4% vs. met-IR (2000mg) 5.3%
															met-DR (1500mg) 8.3% vs. met-IR (2000mg) 5.3%			Rescue medication:Placebo (20%) vs.
																		Anthropomorphic measures: Body weight change not different between groups
																		(raw numbers not provided for analysis)
Times glycaemic control measurements taken:
Baseline
Week 4
Week 8
Week 12
Week 16
Week 4-8
Week 4-12
Week 8-16
